# Supplementary material for: Distinctive gene and protein characteristics of extremely piezophilic Colwellia
Source: BMC Genomics. 2020 Oct 6;21:692. doi: 10.1186/s12864-020-07102-y (PMC7542103; doi:10.1186/s12864-020-07102-y)
Supplement: Supplementary file 1 — Additional file 1. (XLS 38 kb) [file 12864_2020_7102_MOESM1_ESM.xls]

## Sheet: Piezophile_only
Supplementary Table 1. Annotations for proteins which were identified within all four piezophilic Colwellia but were not in any of the piezosensentive strains.
Gene	Non-unique Gene name	Annotation	No. isolates	No. sequences	Avg sequences per isolate	Genome Fragment	Order within Fragment	Accessory Fragment	Accessory Order with Fragment	QC	Min group size nuc	Max group size nuc	Avg group size nuc	GAB14E	H34	ND2E	MT2012	MT41	TT2012	piezophila
group_3797		hypothetical protein	4	4	1	128	6900	1	1028		3332	3773	3445				KLFICFID_03521	MKJALCED_03618	LDBLLKGL_03612	FFNAJIGE_04206
higB		Endoribonuclease HigB	4	4	1	128	4540	1	4845		278	281	278				KLFICFID_03495	MKJALCED_03595	LDBLLKGL_01643	FFNAJIGE_02671
higA		Antitoxin HigA	4	4	1	128	4541	1	4844		296	296	296				KLFICFID_03494	MKJALCED_03594	LDBLLKGL_01642	FFNAJIGE_02670
group_3795		hypothetical protein	4	4	1	128	2681	320	1		791	845	804				KLFICFID_03480	MKJALCED_03578	LDBLLKGL_03548	FFNAJIGE_04059
ilvD		Dihydroxy-acid dehydratase	4	4	1	128	2647	81	2		1679	1679	1679				KLFICFID_03462	MKJALCED_03559	LDBLLKGL_03530	FFNAJIGE_04074
cdgJ_3		Cyclic di-GMP phosphodiesterase CdgJ	4	4	1	128	1572	1	4669		1229	1229	1229				KLFICFID_03317	MKJALCED_03411	LDBLLKGL_03393	FFNAJIGE_02493
group_3260		hypothetical protein	4	4	1	128	8392	1	5512		1409	1427	1422				KLFICFID_03294	MKJALCED_03366	LDBLLKGL_03349	FFNAJIGE_04333
group_3258		hypothetical protein	4	4	1	128	10236	1	2639		548	566	560				KLFICFID_02910	MKJALCED_02994	LDBLLKGL_02976	FFNAJIGE_02765
btuD_2		Vitamin B12 import ATP-binding protein BtuD	4	4	1	128	10372	103	2		905	920	916				KLFICFID_02790	MKJALCED_02877	LDBLLKGL_02864	FFNAJIGE_02896
group_3782		hypothetical protein	4	4	1	128	10373	103	1		3611	3611	3611				KLFICFID_02789	MKJALCED_02876	LDBLLKGL_02863	FFNAJIGE_02897
group_3780		hypothetical protein	4	4	1	128	3189	233	1		320	320	320				KLFICFID_02712	MKJALCED_02795	LDBLLKGL_02728	FFNAJIGE_04355
group_3779		hypothetical protein	4	4	1	128	859	1	5185		692	701	694				KLFICFID_02683	MKJALCED_02758	LDBLLKGL_02692	FFNAJIGE_00043
group_3778		hypothetical protein	4	4	1	128	9190	1	5853		1004	1004	1004				KLFICFID_02682	MKJALCED_02757	LDBLLKGL_02690	FFNAJIGE_01187
group_3771		putative protein	4	4	1	128	3025	1	3882		752	782	770				KLFICFID_02338	MKJALCED_02400	LDBLLKGL_02366	FFNAJIGE_00401
phnD1		putative ABC transporter phosphite binding protein PhnD1	4	4	1	128	3000	1	3683		842	842	842				KLFICFID_02336	MKJALCED_02399	LDBLLKGL_02360	FFNAJIGE_00408
thiQ		Thiamine import ATP-binding protein ThiQ	4	4	1	128	3001	1	3684		686	686	686				KLFICFID_02335	MKJALCED_02398	LDBLLKGL_02359	FFNAJIGE_00409
phnE		Phosphate-import permease protein PhnE	4	4	1	128	3018	1	3840		1475	1475	1475				KLFICFID_02334	MKJALCED_02397	LDBLLKGL_02358	FFNAJIGE_00410
group_355		hypothetical protein	4	4	1	128	2989	1	3890		191	3221	2033				KLFICFID_02324	MKJALCED_02387	LDBLLKGL_02350	FFNAJIGE_00406
hspQ		Heat shock protein HspQ	4	4	1	128	10799	1	4518		329	329	329				KLFICFID_02287	MKJALCED_02352	LDBLLKGL_02323	FFNAJIGE_02426
ddl_1		D-alanine--D-alanine ligase	4	4	1	128	779	1	3038		1025	1025	1025				KLFICFID_01846	MKJALCED_01897	LDBLLKGL_01715	FFNAJIGE_02288
group_3246		hypothetical protein	4	4	1	128	1512	1	3021		419	440	427				KLFICFID_01843	MKJALCED_01895	LDBLLKGL_01713	FFNAJIGE_02614
group_3245		hypothetical protein	4	4	1	128	4544	1	4968		383	425	414				KLFICFID_01837	MKJALCED_01888	LDBLLKGL_01707	FFNAJIGE_02668
group_3756		hypothetical protein	4	4	1	128	4388	1	5057		635	635	635				KLFICFID_01806	MKJALCED_01858	LDBLLKGL_01619	FFNAJIGE_03205
group_3751		hypothetical protein	4	4	1	128	8952	1	504		692	776	735				KLFICFID_01769	MKJALCED_01823	LDBLLKGL_01668	FFNAJIGE_02521
group_5117		hypothetical protein	4	4	1	128	6152	1	5135		1349	1349	1349				KLFICFID_01691	MKJALCED_01727	LDBLLKGL_01543	FFNAJIGE_03365
group_3236	apbE_3	hypothetical protein	4	4	1	128	5813	1	5134		845	971	923				KLFICFID_01689	MKJALCED_01725	LDBLLKGL_01541	FFNAJIGE_03367
group_3750		hypothetical protein	4	4	1	128	5814	1	5133		1352	1370	1361				KLFICFID_01688	MKJALCED_01724	LDBLLKGL_01540	FFNAJIGE_03368
group_3232		hypothetical protein	4	4	1	128	3617	273	1		2051	2282	2167				KLFICFID_01150	MKJALCED_01184	LDBLLKGL_01191	FFNAJIGE_01388
group_5062		hypothetical protein	4	4	1	128	6550	1	2115		254	254	254				KLFICFID_01104	MKJALCED_01138	LDBLLKGL_01132	FFNAJIGE_00910
group_3735		hypothetical protein	4	4	1	128	6549	1	2114		155	155	155				KLFICFID_01103	MKJALCED_01137	LDBLLKGL_01131	FFNAJIGE_00909
group_3734		hypothetical protein	4	4	1	128	6548	1	2113		266	266	266				KLFICFID_01102	MKJALCED_01136	LDBLLKGL_01130	FFNAJIGE_00908
group_3731		hypothetical protein	4	4	1	128	8667	12	3		371	371	371				KLFICFID_00996	MKJALCED_01031	LDBLLKGL_00992	FFNAJIGE_04424
group_3228		hypothetical protein	4	4	1	128	7817	3	38		569	590	580				KLFICFID_00966	MKJALCED_00999	LDBLLKGL_00962	FFNAJIGE_03727
group_3227		hypothetical protein	4	4	1	128	7819	206	1		947	971	953				KLFICFID_00961	MKJALCED_00994	LDBLLKGL_00951	FFNAJIGE_03732
group_2715		hypothetical protein	4	4	1	128	8551	1	5514		620	758	717				KLFICFID_00845	MKJALCED_00879	LDBLLKGL_00806	FFNAJIGE_04330
group_3726		hypothetical protein	4	4	1	128	6625	5	4	Hypothetical protein with no hits to refseq/uniprot/clusters/cdd/tigrfams/pfam overlapping another protein with hits	737	2975	2414				KLFICFID_00739	MKJALCED_00773	LDBLLKGL_00358	FFNAJIGE_00775
group_3226		hypothetical protein	4	4	1	128	6796	1	2152		725	749	732				KLFICFID_00672	MKJALCED_00705	LDBLLKGL_00650	FFNAJIGE_00845
group_3724		hypothetical protein	4	4	1	128	4510	1	4727		653	653	653				KLFICFID_00614	MKJALCED_00652	LDBLLKGL_00593	FFNAJIGE_02832
tagD		Glycerol-3-phosphate cytidylyltransferase	4	4	1	128	4511	1	4726		389	392	389				KLFICFID_00613	MKJALCED_00651	LDBLLKGL_00592	FFNAJIGE_02831
group_3721	rcsC_4	Sensor histidine kinase RcsC	4	4	1	128	7750	1	1549		173	4433	3348				KLFICFID_00494	MKJALCED_00549	LDBLLKGL_00441	FFNAJIGE_01024
group_5003		hypothetical protein	4	4	1	128	5384	31	8		173	188	184				KLFICFID_00363	MKJALCED_00416	LDBLLKGL_00339	FFNAJIGE_03923
group_4999		hypothetical protein	4	4	1	128	2240	342	1		1118	1118	1118				KLFICFID_00270	MKJALCED_00313	LDBLLKGL_00262	FFNAJIGE_03515
group_3216		hypothetical protein	4	4	1	128	2243	76	5		1100	1124	1118				KLFICFID_00266	MKJALCED_00309	LDBLLKGL_00258	FFNAJIGE_03519
group_4992		hypothetical protein	4	4	1	128	1087	87	4		1106	1106	1106				KLFICFID_00178	MKJALCED_00219	LDBLLKGL_00168	FFNAJIGE_03612
thiK		Thiamine kinase	4	4	1	128	1787	215	1		923	956	944				KLFICFID_00020	MKJALCED_00058	LDBLLKGL_00015	FFNAJIGE_04491
